# Supplementary material for: Adherence to European Guidelines for Treatment and Management of Pancreatic Exocrine Insufficiency in Chronic Pancreatitis Patients
Source: J Clin Med. 2021 Jun 21;10(12):2737. doi: 10.3390/jcm10122737 (PMC8233716; doi:10.3390/jcm10122737)
Supplement: Supplementary file 1 [file jcm-10-02737-s001.zip]

Archive with 1 entries (1 files):
- jcm-1190656-supplementary.pdf
